# Supplementary material for: The Evolution of Phytochemical and Medicinal Plant Research in Chile: Status, Opportunities, and Challenges
Source: Plants (Basel). 2026 Jul 10;15(14):2135. doi: 10.3390/plants15142135 (PMC13415090; doi:10.3390/plants15142135)
Supplement: Supplementary file 1 [file plants-15-02135-s001.zip]

Archive with 1 entries (1 files):
- plants-4373053-supplementary.pdf
